# Supplementary material for: Anxiety, Psychological Resilience, and Physical Activity Among University Students: Mediation and Latent Profile Analyses
Source: Healthcare (Basel). 2026 May 5;14(9):1246. doi: 10.3390/healthcare14091246 (PMC13163358; doi:10.3390/healthcare14091246)
Supplement: Supplementary file 1 [file healthcare-14-01246-s001.zip]

Archive with 1 entries (1 files):
- healthcare-4176840-supplementary.pdf
